# Supplementary material for: Carbohydrate utilization and metabolism is highly differentiated in Agaricus bisporus
Source: BMC Genomics. 2013 Sep 30;14:663. doi: 10.1186/1471-2164-14-663 (PMC3852267; doi:10.1186/1471-2164-14-663)
Supplement: Additional file 1 — Genes encoding putative enzymes of carbon metabolism in A. bisporus and L. bicolor. Genes in A. bisporus var. bisporus were identified using orthologous clustering method based on best bi-derectional hits of all-vs-all blast to the genomes included in analysis. [file 1471-2164-14-663-S1.xlsx]

## Sheet: carbon metabolism
Additonal file 1. Genes encoding putative enzymes of carbon metabolism in A. bisporus and L. bicolor
Genes in A. bisporus var. bisporus were identified using orthologous clustering method based on best bi-directional hits of all-vs-all blast to the genomes included in analysis.
EC number	Function	Organism	Known carbon metabolic gene ID	Agaricus bisporus var bisporus protein number	Agaricus bisporus var burnettii protein number	Laccaria bicolor S238N protein number
Glycolysis
2.7.1.2	Glucokinase	Aspergillus niger	An12g08610	184646	57808	312018
2.7.1.1	Hexokinase	Aspergillus niger	An02g14380	194802	114620	184098
5.3.1.9	Glucose-6-phosphate isomerase	Aspergillus niger	An16g05420	194643	115547	320024
2.7.1.11	6-Phosphofructokinase (α)	Aspergillus niger	An18g01670	191352	114331	297266
4.1.2.13	Fructose-bisphosphate aldolase	Aspergillus niger	An02g07470	192128	112255	291195
4.1.2.13	Fructose-bisphosphate aldolase	Aspergillus niger	An02g07470	192128	112255	303855
5.3.1.1	Triose-phosphate isomerase	Aspergillus niger	An14g04920	195423	115036	184184
1.2.1.12	Glyceraldehyde-3-phosphate dehydrogenase	Aspergillus niger	An16g01830	138631	115671	318873
1.2.1.12	Glyceraldehyde-3-phosphate dehydrogenase	Aspergillus niger	An16g01830	138631	115671	295504
2.7.2.3	Phosphoglycerate kinase	Aspergillus niger	An08g02260	190666	111444	189339
5.4.2.1	Phosphoglycerate mutase (cofactor-independent)	Aspergillus niger	An16g02990	189140	110949	387516
4.2.1.11	Phosphopyruvate hydratase (enolase)	Aspergillus niger	An18g06250	189297	81934	181287
2.7.1.40	Pyruvate kinase	Aspergillus niger	An07g08990	189950	110153	301694
3.1.3.46	Fructose-2,6-bisphosphate 2-phosphatase	Aspergillus niger	An07g02100	191227	114211	645614
4.1.1.1	Pyruvate decarboxylase	Aspergillus niger	An02g06820	193820	113984	188370
1.1.1.1	Alcohol dehydrogenase	Aspergillus nidulans	AN8979	194191	86600	179500
1.1.3.4	Glucose oxidase (β-d-glucose:oxygen 1-oxidoreductase)	Aspergillus niger	An07g00450	205329	105031	448758
1.1.3.4	Glucose oxidase (β-d-glucose:oxygen 1-oxidoreductase)	Aspergillus niger	An07g00450	205329	105031	709721
(1.1.1.47)	Glucose 1-dehydrogenase (β-d-glucose:NAD(P)+ 1-oxidoreductase)	Aspergillus niger	An01g13340 (polysaccharide deacetylase?)	193101	111861
1.1.1.47	Glucose 1-dehydrogenase (β-d-glucose:NAD(P)+ 1-oxidoreductase)	Aspergillus niger	An13g00930	182285	31987
1.1.1.47	Glucose 1-dehydrogenase (β-d-glucose:NAD(P)+ 1-oxidoreductase)	Aspergillus niger	An15g01840	219418	113619	187873
Gluconeogenesis
4.1.1.49	phosphoenolpyruvate carboxykinase (link between citric acid metabolism and glyconeogenesis)	Aspergillus niger	An11g02550	221237	112531	234370
3.1.3.11	fructose-1,6-bisphosphatase I	Aspergillus niger	An04g05300	199426	53051	191037
Glycolysis/Gluconeogenesis
5.1.3.3	aldose 1-epimerase	Aspergillus niger	An02g09090	194630	115560
5.1.3.3	aldose 1-epimerase	Aspergillus niger	An14g03820	182243	117418	573856
5.1.3.15	glucose-6-phosphate 1-epimerase	Aspergillus niger	An04g03750	189619	110480	700163
Pentose phosphate pathway
1.1.1.49	glucose-6-phosphate 1-dehydrogenase	Aspergillus niger	An02g12140	192087	113271	188936
3.1.1.31	6-phosphogluconolactonase	Aspergillus niger	An01g05150	133203	81443	291579
1.1.1.44	6-phosphogluconate dehydrogenase	Aspergillus niger	An11g02040	189765	110335	293971
2.7.1.15	ribokinase	Aspergillus niger	An15g07500	186851	123341	457758
2.2.1.1	transketolase A	Aspergillus niger	An14g03500	190736	111508	315910
2.2.1.2	Transaldolase	Aspergillus niger	An07g03160	120744	132057
5.1.3.1	trong similarity to D-ribulose-5-phosphate-3 epimerase (rpe1, S. cerevisiae)	Aspergillus niger	An09g03450	189948	110156	227985
5.3.1.6	strong similarity to ribose 5-phosphate isomerase A (A. nidulans/A. fumingatus)	Aspergillus niger	An11g00470	138922	86546	248375
2.7.6.1	ribose-phosphate pyrophosphokinase	Aspergillus niger	An02g09240	134340	82826	611198
2.7.6.1	ribose-phosphate pyrophosphokinase	Aspergillus niger	An04g05860	133024	110495	243771
5.4.2.2	phosphoglucomutase	Aspergillus niger	An02g07650	222809	118802	305339
5.4.2.2	phosphoglucomutase	Aspergillus niger	An07g06780	216825	68903	636271
Galactose pathways
1.Leloir pathway
2.7.1.6	galactokinase	Aspergillus niger	An16g04160	65690	41225	251636
2.7.7.12	D-galactose-1-phosphate uridyltransferase	Aspergillus niger	An02g03590	190672	111450	247525
5.1.3.2	UDP-glucose 4-epimerase	Aspergillus niger	An02g11320	182243	117418	573856
5.1.3.2	UDP-glucose 4-epimerase	Aspergillus niger	An12g10410	193828	113991	443434
5.1.3.2	UDP-glucose 4-epimerase	Aspergillus niger	An14g03820	182243	117418	573856
2.7.7.9	UTP-glucose-1-phosphate uridylyltransferase	Aspergillus niger	An12g00820	136252	84008	296245
2.7.7.9	UTP-glucose-1-phosphate uridylyltransferase	Aspergillus niger	An12g00820	136252	84008	184494
2. Oxidoreductive pathway
	putative reductase 1	Aspergillus niger	An16g01630	191413	114383	482748
	putative reductase 1	Aspergillus niger	An16g01630	191413	114383	701220
	putative reductase 1	Aspergillus niger	An16g01630	191413	114383	661380
	putative reductase 1	Aspergillus niger	An16g01630	191413	114383	701214
	putative reductase 1	Aspergillus niger	An16g01630	191413	114383	441167
	putative reductase 1	Aspergillus niger	An16g01630	191413	114383	253472
1.1.1.10	L-xylulose reductase	Aspergillus niger	An16g01650	224408	114043
1.1.1.16	galactitol dehydrogenase	Aspergillus niger	An16g00710	61246	44066	484760
1.1.1.9	xylitol dehydrogenase	Aspergillus niger	An07g01290	192003	113352	685763
	putative dehydrogenase 1	Aspergillus niger	An16g01700	194241	115279	647828
Pentose catabolic pathway
1.1.1.21	L-arabinose reductase	Aspergillus oryzae	AO090023000264	192853	112884	706942
1.1.1.21	L-arabinose reductase	Aspergillus oryzae	AO090003000859	151116	84126	706942
1.1.1.10	L-xylulose reductase	Aspergillus oryzae	AO090038000426	224408	114043
1.1.1.21	D-xylose reductase	Aspergillus oryzae	AO090003000859	194338	116442	331398
	other reductase	Aspergillus oryzae	AO090103000436	203925	98767	612804
1.1.1.12	L-arabitol dehydrogenase	Aspergillus niger	An01g10920	193249	112007
1.1.1.9	xylitol dehydrogenase	Aspergillus niger	An12g00030	192003	113352	685763
2.7.1.17	xylulose kinase	Aspergillus niger	An07g03140	185916	118780	303596
Galacturonic acid pathway
	galacturonic acid reductase	Aspergillus niger	An02g07710	197644	117220	700309
4.2.1.6	L-galactonate dehydratase	Aspergillus niger	An16g05390	186852	132502	436071
	2-keto-3-deoxy-galactonate aldolase	Aspergillus niger	An02g07720	190432	111212	189233
	L-glyceraldehyde reductase	Aspergillus niger	An11g01120	192853	112884	706942
Rhamnose pathway
1.1.1.173	L-rhamnose 1-dehydrogenase	Aspergillus niger	An13g00930	182285	31987
4.2.1.90	L-rhamnonate dehydratase	Aspergillus niger	An13g00920	187049	122149
4.1.2._	L-KDR aldolase	Aspergillus niger	An03g00040	191181	114952
3.1.1.65	L-rhamnonate dehydratase	Aspergillus niger	An13g00920	187049	122149
Mannose pathway
5.3.1.8	mannose-6-phosphate isomerase	Aspergillus niger	An04g03200	222394	69720	256137
Mannitol pathway
1.1.1.138	Mannitol 2-dehydrogenase (NADP+)	Aspergillus niger	An15g05450	190400		306098
1.1.1.138	Mannitol 2-dehydrogenase (NADP+)	Aspergillus niger	An15g05450	183121	89346	306099
1.1.1.138	Mannitol 2-dehydrogenase (NADP+)	Aspergillus niger	An15g05450	190402	89346	399446
1.1.1.138	Mannitol 2-dehydrogenase (NADP+)	Aspergillus niger	An15g05450	194752	114569	256071
1.1.1.138	Mannitol 2-dehydrogenase (NADP+)	Aspergillus niger	An15g05450	194099	115589
1.1.1.17	mannitol-1-phosphate 5-dehydrogenase	Aspergillus niger	An02g05830	178863	105232
Trehalose pathway
3.2.1.28	neutral trehalase	Aspergillus niger	An01g09290	134738	107154	297216
2.4.1.15	trehalose 6-phosphate syntase	Aspergillus niger	An07g08710	66173	41183	234950
2.4.1.15	trehalose 6-phosphate syntase	Aspergillus niger	An14g02180	66173	41183	234950
2.4.1.15	trehalose 6-phosphate syntase	Aspergillus niger	An08g10510	66173	41183	234950
3.1.3.12	Trehalose phosphatase	Aspergillus niger	An11g10990	120329	46667	306794
2.4.1.64	Putative trehalose phosphorylase with similarity to Neurospora crassa ccg9	Aspergillus niger	An02g07770	190782	111552	293441
3.2.1.28	Acid trehalose	Aspergillus niger	An01g01540	no homolog	no homolog
Organic acid metabolism
3.7.1.1	oxaloacetase/oxaloacetate hydrolase/oxaloacetate acetylhydrolase	Phanerochaete chrysosporium	7156	192814	112846
4.1.3.1	isocitrate lyase	Postia placenta	101403	70190	37452
4.1.3.1	isocitrate lyase	Postia placenta	101403	193475	112288
4.1.3.1	isocitrate lyase	Phanerochaete chrysosporium	10551	193793	113957	171643
1.2.1.17	glyoxylate dehydrogenase	Phanerochaete chrysosporium	134398	192811	112843	693318
1.2.1.17	glyoxylate dehydrogenase	Phanerochaete chrysosporium	134398	192815	112847	693318
4.1.1.2	oxalate decarboxylase	Aspergillus niger	An15g03980	210697	77113	469092
4.1.1.2	oxalate decarboxylase	Aspergillus niger	An15g03980	191066	114840	469092
4.2.1.3	aconitate hydratase	Aspergillus niger	An09g03870	77363	115196	243371
4.2.1.3	aconitate hydratase	Aspergillus niger	An09g03870	77333	101681	189452
4.2.1.3	aconitate hydratase	Aspergillus niger	An09g03870	62721	66587	291064
2.3.3.1	citrate synthase	Aspergillus niger	An15g01920	190539	111317	188044
2.3.3.1	citrate synthase	Aspergillus niger	An15g01920	116105	129944	387122
2.3.3.8	ATP citrate (pro-S)-lyase	Aspergillus niger	An11g00510	194501	115583	661891
1.1.1.37	malate dehydrogenase	Aspergillus niger	An15g00070	192140	119105	185536
1.1.1.37	malate dehydrogenase	Aspergillus niger	An15g00070	187815	115666	326114
6.4.1.1	pyruvate carboxylase	Aspergillus niger	An04g02090	193409	112162	185474
1.1.1.41	isocitrate dehydrogenase	Aspergillus niger	An02g12430	138513	86060	317084
4.2.1.2	fumarate hydratase	Aspergillus niger	An12g07850	133137	110391	300776
