# Supplementary material for: Carbohydrate utilization and metabolism is highly differentiated in Agaricus bisporus
Source: BMC Genomics. 2013 Sep 30;14:663. doi: 10.1186/1471-2164-14-663 (PMC3852267; doi:10.1186/1471-2164-14-663)
Supplement: Additional file 2 — Expression comparison of carbon metabolic genes in different growth stages of A. bisporus var. bisporus and L. bicolor. In the ratio between the values genes that are upregulated compared to culture-grown mycelium are in pink, while genes that are down regulated are in green. [file 1471-2164-14-663-S2.xlsx]

## Sheet: gene expression comparison
Additonal file 2. Expression comparison of carbon metabolic genes in different growth stages of A. bisporus var. bisporus and L.bicolor.
In the ratio between the values genes that are upregulated compared to culture-grown mycelium are in pink, while genes that are down regulated are in green.
Abbreviation: FLM 2w: free-living mecilium, cultivated for 2 weeks.
EC number	Function	Agaricus bisporus var bisporus protein number	average culture	ratio compost/ culture	P value compost/ culture	ratio casing layer/ culture	P value casing layer/ culture	ratio fruiting body/ culture	P value fruiting body/ culture	ratio fruiting body/ compost	P value fruiting body/ compost	Laccaria bicolor S238N protein number (genome version JGI 2.0)	Laccaria bicolor S238N protein number (genome version JGI 1.0)	average FLM 2w	Ratio mature fruiting body/ FLM-2w	P.Value mature fruiting body/ FLM-2w	Correlation expression pattern A.bisporus and L.bicolor
Glycolysis																	Correlation of all carbon metabolism genes
1.1.3.4	Glucose oxidase (β-d-glucose:oxygen 1-oxidoreductase)	205329	1505	1.37076	0.168	0.356146	0.00493	0.320266	0.00505	0.237197	1.70775e-06	693498	142705	3308	0.0871294	0.00313323	-0.0948227
1.1.3.4	Glucose oxidase (β-d-glucose:oxygen 1-oxidoreductase)	205329	1505	1.37076	0.168	0.356146	0.00493	0.320266	0.00505	0.237197	1.70775e-06	709721	157487	11961.1	1.1232	0.699193	Correlation of Glycolysis genes
1.1.3.4	Glucose oxidase (β-d-glucose:oxygen 1-oxidoreductase)	205329	1505	1.37076	0.168	0.356146	0.00493	0.320266	0.00505	0.237197	1.70775e-06	448758	157859	28430.1	0.67233	0.108321	0.162287
1.1.1.1	Alcohol dehydrogenase	194191	2230	3.71076	0.0755	3.24215	0.0479	2.03857	0.242	0.556192	0.121872	179500	179500	3661.79	11.1664	0.00033008	Correlation of Pentose phosphate genes
4.2.1.11	Phosphopyruvate hydratase (enolase)	189297	19859	1.731	0.0336	2.23068	0.00599	0.606123	0.0291	0.34705	0.000541965	181287	181287	19990.3	1.15597	0.462734	0.130214
2.7.1.1	Hexokinase	194802	13034	1.32553	0.0923	2.11347	0.000939	0.520715	0.0298	0.406262	0.00119229	184098	184098	13787.3	0.659738	0.0917388	Correlation of Pentose catabolic genes
5.3.1.1	Triose-phosphate isomerase	195423	4658	2.96844	0.0163	4.24538	0.00253	3.01073	0.0325	1.06968	0.964887	184184	184184	13138.9	0.819744	0.372019	0.0905566
1.1.1.47	Glucose 1-dehydrogenase (β-d-glucose:NAD(P)+ 1-oxidoreductase)	219418	1829	2.67305	0.00946	2.82559	0.0597	1.14489	0.742	0.465595	0.00323158	187873	187873	19795.1	0.484544	0.0374779
2.7.2.3	Phosphoglycerate kinase	190666	5492	1.91916	0.0102	2.12236	0.0196	1.29643	0.352	0.705943	0.124261	189339	189339	21883.7	0.965363	0.873403
3.1.3.46	Fructose-2,6-bisphosphate 2-phosphatase	191227	4569	0.95951	0.636	1.40884	0.217	0.711315	0.186	0.777986	0.184323	645614	254988	13854.6	0.931703	0.722557
4.1.2.13	Fructose-bisphosphate aldolase	192128	9623	2.21937	0.0094	2.17053	0.0106	0.76047	0.573	0.402949	0.00118321	291195	291195	16190.4	1.20449	0.402999
1.2.1.12	Glyceraldehyde-3-phosphate dehydrogenase	138631	100118	0.969086	0.839	1.0921	0.67	0.197477	0.00106	0.211148	4.20379e-06	295504	295504	27421.9	0.785001	0.243614
4.1.2.13	Fructose-bisphosphate aldolase	192128	9623	2.21937	0.0094	2.17053	0.0106	0.76047	0.573	0.402949	0.00118321	303855	303855	21840.5	1.14941	0.528551
2.7.1.2	Glucokinase	184646	3969	1.95288	0.0111	1.88309	0.0535	0.531116	0.0744	0.288057	3.49572e-06	312018	312018	10861.2	0.491999	0.0170685
1.2.1.12	Glyceraldehyde-3-phosphate dehydrogenase	138631	100118	0.969086	0.839	1.0921	0.67	0.197477	0.00106	0.211148	4.20379e-06	318873	318873	21953.7	1.11828	0.556408
5.3.1.9	Glucose-6-phosphate isomerase	194643	23713	1.3978	0.179	1.47016	0.22	0.276431	0.00379	0.201564	2.47286e-06	320024	320024	12885.8	0.573663	0.0271651
4.1.1.1	Pyruvate decarboxylase	193820	835	7.21916	0.00636	2.66347	0.0296	1.12934	0.786	0.150117	9.89876e-07	188370	NA	NA	NA	NA
2.7.1.11	6-Phosphofructokinase (α)	191352	5392	1.16747	0.533	1.65727	0.015	1.86832	0.153	1.78675	0.135568	297266	NA	NA	NA	NA
2.7.1.40	Pyruvate kinase	189950	2310	1.8316	0.0607	1.90823	0.0979	1.61905	0.0892	0.873269	0.547374	301694	NA	NA	NA	NA
5.4.2.1	Phosphoglycerate mutase (cofactor-independent)	189140	7864	1.60783	0.089	1.7425	0.072	0.784079	0.388	0.497031	0.015281	387516	NA	NA	NA	NA
1.1.1.47	Glucose 1-dehydrogenase (β-d-glucose:NAD(P)+ 1-oxidoreductase)	182285	371	18.6819	0.00027	3.87062	0.00883	0.560647	0.00742	0.0286809	4.15223e-14	no homolog
(1.1.1.47)	Glucose 1-dehydrogenase (β-d-glucose:NAD(P)+ 1-oxidoreductase)	193101	1013	4.82626	0.0722	0.999013	0.998	1.91115	0.012	0.243937	0.0120631	no homolog
Gluconeogenesis
3.1.3.11	fructose-1,6-bisphosphatase I	199426	3001	2.4915	0.0232	2.34788	0.0658	0.536488	0.151	0.231331	2.69686e-06	191037	191037	14520.7	2.18406	0.0315427
4.1.1.49	phosphoenolpyruvate carboxykinase (link between citric acid metabolism and glyconeogenesis)	221237	315	2.96508	0.0349	2.59048	0.018	7.84762	0.0149	3.11337	0.00697448	234370	234370	24978	1.10615	0.61143
Glycolysis/Gluconeogenesis
5.1.3.15	glucose-6-phosphate 1-epimerase	189619	29247	0.609704	0.144	0.697884	0.265	0.373816	0.00114	0.575854	0.0965974	700163	300664	13726.9	1.11466	0.649222
5.1.3.3	aldose 1-epimerase	182243	4457	2.3085	0.00145	2.49428	0.00866	1.08571	0.717	0.484593	0.0064095	379493	NA	NA	NA	NA
5.1.3.3	aldose 1-epimerase	194630	1076	14.6775	0.0112	1.29647	0.135	1.34015	0.0132	0.0612941	3.32792e-07	no homolog
Pentose phosphate pathway
1.1.1.49	glucose-6-phosphate 1-dehydrogenase	192087	3263	1.86056	0.0407	1.91051	0.0129	1.2133	0.756	0.844762	0.181629	188936	188936	12859.6	0.861807	0.436398
2.7.1.15	ribokinase	186851	954	1.44549	0.192	2.12159	0.00149	1.56813	0.2	1.12075	0.762871	457758	190672	9980.71	0.561824	0.0308485
5.1.3.1	D-ribulose-5-phosphate-3 epimerase (rpe1, S. cerevisiae)	189948	7810	1.65659	0.0639	1.95672	0.0315	0.837004	0.352	0.497568	0.0192509	227985	227985	5790.43	1.15393	0.546776
2.7.6.1	ribose-phosphate pyrophosphokinase	133024	6979	0.800974	0.105	1.55208	0.0102	1.12638	0.24	1.39872	0.130733	243771	243771	24186.1	0.923592	0.664123
5.4.2.2	phosphoglucomutase	216825	1489	1.49228	0.0693	1.32639	0.125	1.02351	0.893	0.680437	0.110604	636271	247655	1633.21	2.00948	0.204724
2.7.6.1	ribose-phosphate pyrophosphokinase	134340	4827	1.14522	0.38	1.26207	0.139	1.16449	0.0706	0.999203	0.942055	611198	247694	4974.19	1.32387	0.264423
5.3.1.6	ribose 5-phosphate isomerase	138922	6159	1.06121	0.848	1.50787	0.121	1.30979	0.0769	1.16051	0.407996	248375	248375	26053.7	0.831795	0.379787
3.1.1.31	6-phosphogluconolactonase	133203	3587	1.78422	0.0116	0.81433	0.155	1.19264	0.588	0.716532	0.143525	291579	291579	10642.5	1.01402	0.958033
1.1.1.44	6-phosphogluconate dehydrogenase	189765	21821	1.20201	0.452	1.52981	0.19	0.135878	0.000104	0.109244	2.23646e-09	293971	293971	32543.4	0.929246	0.689109
5.4.2.2	phosphoglucomutase	222809	4449	2.53315	0.00432	1.98382	0.0572	0.505732	0.0675	0.212164	5.65271e-07	305339	305339	14296.4	0.738851	0.184982
2.2.1.1	transketolase A	190736	9719	1.74349	0.394	1.79617	0.246	0.143842	0.00105	0.0662586	5.09037e-08	315910	315910	6808.25	0.423628	0.0109908
2.2.1.2	Transaldolase	120744	1219	2.9557	0.0248	1.46432	0.228	0.301066	0.000989	0.0915104	1.02739e-09	no homolog
Galactose pathway
1.Leloir pathway
2.7.7.9	UTP-glucose-1-phosphate uridylyltransferase	136252	7389	0.645825	0.0151	0.690757	0.0121	0.694546	0.189	1.12856	0.761703	184494	184494	6722.51	1.02318	0.909152
5.1.3.2	UDP-glucose 4-epimerase	193828	9001	0.700589	0.14	0.710699	0.189	2.40707	0.00216	3.35775	2.77897e-05	443434	188460	19122.4	0.327707	0.00353959
2.7.7.12	D-galactose-1-phosphate uridyltransferase	190672	511	4.25245	0.00127	2.08219	0.00787	1.26614	0.402	0.307178	1.24284e-05	247525	247525	14251.4	0.521858	0.0229751
2.7.1.6	galactokinase	65690	965	2.90363	0.00283	2.7544	0.00647	1.30984	0.291	0.460171	0.00130464	251636	251636	7548.72	0.210187	0.00402201
2.7.7.9	UTP-glucose-1-phosphate uridylyltransferase	136252	7389	0.645825	0.0151	0.690757	0.0121	0.694546	0.189	1.12856	0.761703	296245	296245	3656.92	0.750672	0.272467
5.1.3.2	UDP-glucose 4-epimerase	182243	4457	2.3085	0.00145	2.49428	0.00866	1.08571	0.717	0.484593	0.0064095	573856	NA	NA	NA	NA
2. Oxidoreductive pathway
	putative reductase 1	191413	15318	1.0741	0.798	1.76283	0.0672	6.48388	0.00611	6.66658	2.37742e-06	441167	152838	2466.51	0.675281	0.0931917
	putative reductase 1	191413	15318	1.0741	0.798	1.76283	0.0672	6.48388	0.00611	6.66658	2.37742e-06	482748	160458	24371.7	0.200524	0.00192056
	putative reductase 1	191413	15318	1.0741	0.798	1.76283	0.0672	6.48388	0.00611	6.66658	2.37742e-06	701220	160472	32696.2	0.469011	0.0282773
	putative reductase 1	191413	15318	1.0741	0.798	1.76283	0.0672	6.48388	0.00611	6.66658	2.37742e-06	701214	185404	6412.17	1.1826	0.460638
1.1.1.9	xylitol dehydrogenase	192003	560	13.45	0.000757	1.43214	0.19	0.267857	0.00435	0.0196084	2.13163e-14	685763	188827	21080.1	0.844536	0.367581
	putative reductase 1	191413	15318	1.0741	0.798	1.76283	0.0672	6.48388	0.00611	6.66658	2.37742e-06	253472	253472	8992.45	0.27139	0.0109055
1.1.1.10	L-xylulose reductase	224408	8567	0.375277	0.0132	0.309326	0.0319	0.346446	0.0154	0.940527	0.748661	452259	306995	698.417	2.05155	0.192437
1.1.1.16	galactitol dehydrogenase	61246	8	0.875	0.853	0.625	0.0234	0.625	0.0105	0.612903	0.0212777	484760	333964	873.401	14.4045	0.00054534
	putative reductase 1	191413	15318	1.0741	0.798	1.76283	0.0672	6.48388	0.00611	6.66658	2.37742e-06	661380	L.bicolor genome v2 new gene model
	putative reductase 1	191413	15318	1.0741	0.798	1.76283	0.0672	6.48388	0.00611	6.66658	2.37742e-06	701217	L.bicolor genome v2 new gene model
	putative dehydrogenase 1	194241	12998	1.33674	0.102	1.98769	0.0432	0.558394	0.109	0.450582	0.00331719	647828	174052	10743.7	2.259	0.0196239
Pentose catabolic pathway
1.1.1.9	xylitol dehydrogenase	192003	560	13.45	0.000757	1.43214	0.19	0.267857	0.00435	0.0196084	2.13163e-14	685763	188827	21080.1	0.844536	0.367581
1.1.1.21	L-arabinose reductase	151116	4237	13.0021	0.0172	1.80293	0.621	0.281567	0.0848	0.0179923	4.06786e-13	706942	291410	15285.8	1.94795	0.0218678
1.1.1.21	L-arabinose reductase	192853	3308	5.53174	0.000604	1.43349	0.625	0.286578	0.00896	0.0548346	7.079e-12	706942	291410	15285.8	1.94795	0.0218678
2.7.1.17	xylulose kinase	185916	1406	4.09175	0.000652	1.01067	0.967	0.37909	0.0186	0.0986792	1.04892e-10	303596	303596	2398.81	0.310007	0.00551632
1.1.1.10	L-xylulose reductase	224408	8567	0.375277	0.0132	0.309326	0.0319	0.346446	0.0154	0.940527	0.748661	452259	306995	698.417	2.05155	0.192437
	other reductase	203925	9550	0.720105	0.226	0.972251	0.938	0.935393	0.913	1.60932	0.434368	612804	313859	9647.44	1.09098	0.663845
1.1.1.21	D-xylose reductase	194338	1772	4.98307	0.00127	1.96614	0.0212	1.50508	0.00713	0.288406	7.50557e-05	331398	331398	39593	0.61955	0.0479479
1.1.1.12	L-arabitol dehydrogenase	193249	2171	13.7029	0.000286	7.33441	0.000537	0.933211	0.882	0.0768216	1.60759e-09	no homolog
Galacturonic acid pathway
	putative 2-keto-3deoxy-galactonate aldolase	190432	1273	6.37549	0.00207	1.77848	0.195	1.39042	0.133	0.2063	1.10944e-06	189233	189233	4871.76	1.68649	0.17462
	putative L-glyceraldehyde reductase	192853	3308	5.53174	0.000604	1.43349	0.625	0.286578	0.00896	0.0548346	7.079e-12	706942	291410	15285.8	1.94795	0.0218678
	galacturonic acid reductase	197644	1339	7.1068	0.00377	0.767737	0.506	0.153846	0.000472	0.019737	1.36779e-13	700309	300822	4249.36	0.596911	0.198668
4.2.1.6	L-galactonate dehydratase	186852	4682	2.15293	0.0101	2.07689	0.0726	0.507262	0.138	0.266081	9.64488e-06	436071	L.bicolor genome v2 new gene model
Rhamnose pathway
1.1.1.173	L-rhamnose 1-dehydrogenase	182285	371	18.6819	0.00027	3.87062	0.00883	0.560647	0.00742	0.0286809	4.15223e-14	no homolog
4.2.1.90	L-rhamnonate dehydratase	187049	422	1.17062	0.528	2.43602	0.0434	2.32464	0.000377	1.8883	0.00398425	no homolog
3.1.1.65	L-rhamnonate dehydratase	187049	422	1.17062	0.528	2.43602	0.0434	2.32464	0.000377	1.8883	0.00398425	no homolog
4.1.2._	L-KDR aldolase	191181	9178	2.22674	0.00244	1.88374	0.0634	0.504467	0.281	0.305942	0.000172187	no homolog
Mannose pathway
5.3.1.8	mannose-6-phosphate isomerase	222394	1266	1.29463	0.169	1.30016	0.1	1.16193	0.733	1.03044	0.689871	256137	256137	135.744	1.782	0.25361
Mannitol pathway
1.1.1.138	Mannitol 2-dehydrogenase (NADP+)	194752	118825	0.777724	0.434	0.409442	0.0499	0.0313234	0.0102	0.0735971	3.65225e-08	256071	256071	235.629	104.618	1.38e-05
1.1.1.138	Mannitol 2-dehydrogenase (NADP+)	190400	3920	1.71556	0.00629	0.195918	0.0427	0.0614796	2.85e-06	0.0354495	2.4647e-14	306098	306098	4357.69	1.42632	0.189851
1.1.1.17	mannitol-1-phosphate 5-dehydrogenase	178863	227	1.21586	0.751	0.53304	0.33	1.39648	0.538	1.07793	0.603446	no homolog
1.1.1.138	Mannitol 2-dehydrogenase (NADP+)	194099	1577	14.4933	0.000652	0.10019	0.000758	0.12175	0.000981	0.00827844	2.66454e-15	no homolog
Trehalose pathway
2.4.1.15	trehalose 6-phosphate syntase	66173	4631	1.20471	0.282	0.961995	0.93	1.27683	0.425	1.12282	0.821477	234950	234950	3689.49	1.96269	0.0564492
2.4.1.64	Putative trehalose phosphorylase with similarity to Neurospora crassa ccg9	190782	8511	2.29726	0.113	2.74116	0.0322	0.505111	0.033	0.189158	1.76226e-05	293441	293441	19162.6	0.65331	0.0688875
3.2.1.28	neutral trehalase	134738	3074	0.36825	0.0133	0.755693	0.14	2.66851	0.000412	6.82164	1.9541e-09	297216	297216	12544.5	0.440368	0.00725698
3.1.3.12	Trehalose phosphatase	120329	6121	0.825029	0.437	1.18265	0.666	0.919784	0.628	1.07863	0.639349	306794	306794	6859.25	1.24327	0.4185
Organic acid metabolism
6.4.1.1	pyruvate carboxylase	193409	11640	1.90404	0.0186	2.52689	0.0116	2.20215	0.0217	1.18641	0.616081	185474	185474	15831.8	0.982935	0.943838
1.1.1.37	malate dehydrogenase	192140	48863	0.244459	0.000241	0.281215	0.00128	0.868776	0.788	4.37058	0.000298392	185536	185536	21442.9	1.59054	0.087147
2.3.3.1	citrate synthase	190539	13028	0.315321	0.000725	0.343568	0.00952	0.580672	0.0165	1.85641	0.00681092	188044	188044	5231.02	1.90745	0.0448241
4.2.1.3	aconitate hydratase	77333	8192	1.11304	0.727	0.75293	0.398	1.53479	0.00718	1.26651	0.247684	189452	189452	24893.5	1.22054	0.313402
4.1.1.2	oxalate decarboxylase	210697	357	0.540616	0.175	0.823529	0.662	0.798319	0.479	1.32978	0.220028	469092	241117	450.053	25.5086	0.0004496
4.2.1.3	aconitate hydratase	62721	7411	0.404939	0.00166	0.316152	0.000725	0.261098	0.0316	0.78604	0.106274	243371	243371	8912.02	0.582422	0.0628989
4.2.1.3	aconitate hydratase	77363	24532	0.522624	0.00677	0.733776	0.434	1.59176	0.0043	3.00648	0.00025352	291064	291064	3041.38	2.32608	0.0188054
1.2.1.17	glyoxylate dehydrogenase	192811	6106	0.535866	0.0263	1.97232	0.345	0.178185	0.000358	0.328687	1.48017e-05	693318	296363	8798.48	0.609491	0.056334
1.2.1.17	glyoxylate dehydrogenase	192815	5180	0.509653	0.00657	0.67278	0.148	1.22471	0.00923	2.3549	0.000524995	693318	296363	8798.48	0.609491	0.056334
2.3.3.8	ATP citrate (pro-S)-lyase	194501	25324	1.18251	0.256	1.00877	0.973	0.28933	0.000142	0.24254	8.30295e-06	661891	299612	10809.3	0.614431	0.176112
4.2.1.2	fumarate hydratase	133137	6762	0.385389	0.000646	0.817214	0.123	1.2656	0.339	3.42372	3.91957e-05	300776	300776	27322.8	0.972114	0.87617
1.1.1.41	isocitrate dehydrogenase	138513	7236	0.503179	0.0149	1.64925	0.159	0.94016	0.865	1.99986	0.0131018	317084	317084	10035.9	0.771019	0.203936
1.1.1.37	malate dehydrogenase	187815	6656	2.46995	0.00274	2.58849	0.00805	2.02464	0.261	1.09244	0.556758	326114	326114	43399	1.03306	0.854353
2.3.3.1	citrate synthase	116105	10965	0.225809	0.00109	0.231464	0.00428	0.474054	0.125	2.41232	0.0131091	387122	NA	NA	NA	NA
4.1.3.1	isocitrate lyase	70190	2318	1.19931	0.449	56.8335	5.8e-06	0.529336	0.0572	0.449868	0.00319761	no homolog
4.1.1.2	oxalate decarboxylase	191066	61032	2.15226	0.0357	0.0866922	0.00296	0.739628	0.316	0.346927	0.00117843	no homolog
4.1.3.1	isocitrate lyase	192813	10710	0.286181	0.00283	0.708683	0.158	0.045098	0.000829	0.177591	3.33993e-07	no homolog
3.7.1.1	oxaloacetase/oxaloacetate hydrolase/oxaloacetate acetylhydrolase	192814	5803	0.278821	0.00835	0.74651	0.444	0.0155092	0.0003	0.0600654	1.01402e-10	no homolog
4.1.3.1	isocitrate lyase	193475	4350	2.70828	0.000387	1.85379	0.0209	0.461609	0.0264	0.180961	2.95274e-08	no homolog

## Sheet: original gene expressions
Individual samples. Abbreviation: FB: fruiting body
	normalized expression value of Agaricus bisporus var bisporus carbon metabolic genes																		normalized expression value of Laccaria bicolor carbon metabolic genes
Agaricus bisporus var bisporus protein number	Casing 1	Casing 2	Casing 3	Casing 4	Compost 1	Compost 2	Compost 3	Compost 4	Culture 1	Culture 2	Culture 3	Culture 4	FB 1	FB 2	FB 3	FB 4	Laccaria bicolor S238N protein number (genome version JGI 2.0)	Laccaria bicolor S238N protein number (genome version JGI 1.0)	Mature fruiting bodies	Free-living mycelium 2 weeks 1	Free-living mycelium 2 weeks 2	Free-living mycelium 2 weeks 3
205329	770.331	496.914	396.252	542.8	1923.28	3036	2092.42	1482.43	1442.86	1892.16	1248.41	1505.37	331.178	377.22	623.821	692.498	693498	142705	280.113	4021.68	3968.38	1933.94
191413	23019.3	24988.9	41724.5	22151.6	24540.4	11737.1	12831.2	19825.7	11940.9	12718	20844.1	17393.9	68732.3	48272.7	168588	173961	441167	152838	1660.96	2616.85	2570.36	2212.33
205329	770.331	496.914	396.252	542.8	1923.28	3036	2092.42	1482.43	1442.86	1892.16	1248.41	1505.37	331.178	377.22	623.821	692.498	709721	157487	13082	11639.9	15467.8	8775.65
205329	770.331	496.914	396.252	542.8	1923.28	3036	2092.42	1482.43	1442.86	1892.16	1248.41	1505.37	331.178	377.22	623.821	692.498	448758	157859	17305.5	32927.6	29574.2	22788.4
191413	23019.3	24988.9	41724.5	22151.6	24540.4	11737.1	12831.2	19825.7	11940.9	12718	20844.1	17393.9	68732.3	48272.7	168588	173961	482748	160458	4819.69	30110.4	20404.9	22599.9
191413	23019.3	24988.9	41724.5	22151.6	24540.4	11737.1	12831.2	19825.7	11940.9	12718	20844.1	17393.9	68732.3	48272.7	168588	173961	701220	160472	15129.4	40071.7	30960.2	27056.6
194241	15773	27655.9	39299.4	25990.6	21017.7	17172.4	13383	18867.1	15957.1	13856.9	11620.3	11107.9	12285.5	9824.28	4373.32	5257.3	647828	174052	24006.8	8643.53	11305	12282.7
194191	12839	4157.14	11721.3	4367.56	11739.3	10506.5	2076.34	18309.5	2641.83	1573.07	3589.59	1657.87	6144	12891	2612.28	2064.13	179500	179500	40426.5	2949.14	3784	4252.24
189297	35578	50455.8	44321.2	48402.4	33280	44520.3	24745.9	38087.6	19383.6	18381.1	16203.5	26941.5	10101.5	15160.8	10551	12992.7	181287	181287	23049.7	19809.1	18342.4	21819.4
194802	24720	26787.7	33006.1	26347.4	14457.2	21413.7	13952.7	20628.3	13244.6	12447.9	12204.8	14345.4	7673	10853.2	5162.19	4934.48	184098	184098	8134.92	12531.7	13752.7	15077.5
195423	12085.7	20069.4	27093.9	23270.6	19033.2	11201.7	7481.99	22916	5560.9	4383.45	4025.93	4795.39	23270.6	25292.4	8963.6	7331.38	184184	184184	10615.8	12151.8	13536.4	13728.6
136252	4437.64	5184.01	5493.11	5369.18	4824.22	5805.83	3813.52	4855.25	8619.7	7295.68	6512.92	7278.47	7901.91	6542.23	3839.66	3495.84	184494	184494	5973.47	6123.3	6203.24	7841.01
191413	23019.3	24988.9	41724.5	22151.6	24540.4	11737.1	12831.2	19825.7	11940.9	12718	20844.1	17393.9	68732.3	48272.7	168588	173961	701214	185404	7522.92	5440.34	7413.89	6382.28
193409	45101.2	23311.3	28632.9	24861.5	18392.5	27260.2	17774.7	27072.5	12939.6	11089.9	8722.65	14664.3	38356.6	30398.3	20897.7	17717.9	185474	185474	15362.2	16797.2	18233.7	12464.4
192140	19651.6	12811.4	12744.7	11112	11085.6	13761.2	10122.6	13181.9	46729.1	50967.1	55076	43458.4	20149.3	23045	83487.7	83770.5	185536	185536	35127	21506.5	17904.1	24918.1
219418	1995.6	8001.33	5675.62	7872.43	4677.94	6014.45	3095.76	6557.99	2550.52	1547.21	1571.69	1806.05	3759.13	3173.73	1329.26	1211.45	187873	187873	9446.67	15149.9	22366.1	21869.4
190539	6100.2	4876.47	2703.03	4992.08	3741.31	4611.03	4136.04	3989.53	10115.3	12131.5	14647	16029.8	9331.1	6162.04	7653.79	7443.14	188044	188044	9847.16	4688.23	4538.31	6466.53
193828	8976.57	6651.39	4495.03	6238.52	8031.08	7623.73	4413.79	5851.06	6420.47	9856.89	10083.5	10287	19417.8	20183	23250.5	24181.2	443434	188460	6240.37	21381	17102.8	18883.4
192003	477.143	824.969	1177.29	893.746	10976.7	11164.4	6890.06	3811.74	595.489	553.364	515.202	578.12	85.712	131.974	187.589	238.126	685763	188827	17796.8	20870.9	21838.6	20530.8
192003	477.143	824.969	1177.29	893.746	10976.7	11164.4	6890.06	3811.74	595.489	553.364	515.202	578.12	85.712	131.974	187.589	238.126	685763	188827	17796.8	20870.9	21838.6	20530.8
192087	6556.23	5817.03	6463.55	6126.34	5313.49	8495.24	4314.81	6974.25	3525.74	2234.23	4085.15	3522.48	7079.85	10482.9	1827.29	1810.65	188936	188936	10959	12066.5	13034.4	13477.9
190432	963.814	2763.47	3786.04	2607.07	14070.5	9474.26	4693.76	6933.77	1661.73	1108.89	1138.61	1253.01	2146.32	2237.72	1575.66	1295.93	189233	189233	7921.44	3183.18	5370.18	6061.91
190666	7571.51	12089.3	16275.8	12391.8	9671.24	11790.1	7989.87	13544	4647.18	5295.46	5493.8	6728.67	8004.23	11987.8	5382.92	4976.76	189339	189339	19818.7	18347.3	23268.3	24035.4
77333	12550.8	4709.61	4981.76	4914.03	5835.86	7508.01	17685.9	8920.11	7317.77	7673.4	8614.75	9309.49	14940.2	12746.5	11505.8	11405.2	189452	189452	30337.3	26640.7	23281.8	24757.9
186851	1608.84	2196.19	2236.96	2122.88	847.961	1277.6	2373.93	1405.3	1025.38	878.581	957.346	959.474	2578.1	2129.36	969.115	942.391	457758	190672	5592.87	9069.33	10057.3	10815.6
199426	3532.11	7207.6	13678.5	7078.57	7068.9	11665.5	4128.79	9181.66	2472.87	2578.22	3775.74	3369.24	1969.61	3457.93	986.455	999.105	191037	191037	33781.8	14093.3	11697.5	17771.2
189948	9173.89	16972.5	19825.4	17668.4	16968.4	16684.6	7902.51	12525	8914.58	6795.63	7790.59	7881.79	7482.41	9017.26	5337.59	5071.86	227985	227985	6608.84	5110.23	5224.2	7036.86
221237	968.844	578.033	1117.45	709.797	533.359	2107.32	776.651	870.379	338.622	199.803	344.813	419.431	6576.38	4529.87	1152.81	1088.05	234370	234370	27534.6	27923.3	23870.8	23139.9
66173	2563.3	4022.11	9885.91	3863.41	6361.69	6939.27	4286.23	5121.13	5450.53	4211.85	5137.57	3900.76	7899.63	9541.52	3936.1	4119.26	234950	234950	7090.12	3225.03	3048.54	4794.89
210697	752.514	201.844	219.442	224.038	181.096	112.423	509.7	133.958	395.977	342.674	330.756	361.898	384.525	484.195	192.251	185.406	469092	241117	13325.3	425.464	298.553	626.143
62721	2584.45	2301.02	2203.22	2299.53	3520.37	2705.4	2715.73	3135.66	9796.78	7150.11	6451.5	6674.28	889.257	1132.14	3593.37	3878.93	243371	243371	5363.87	10251.6	8544.71	7939.77
133024	12051.5	11441.5	8852.93	11277.3	4449.38	5424.85	6304.51	6415.75	7260.57	6066.29	7026.4	7664.83	8922.89	8449.39	7112.25	7120.06	243771	243771	22024.8	26141.3	23390.5	23026.6
190672	871.92	1041.92	1443.28	976.657	2599.05	2807.95	1432.21	2133	613.159	448.284	453.361	545.609	893.012	957.111	467.373	438.884	247525	247525	7410.72	12686	15572.4	14495.9
216825	2423.92	1846.87	1817.85	1870.8	1680.61	2613.26	2711.06	2047.77	1776.95	1330.35	1174.69	1768.2	1569.53	1886.51	1401.7	1301.24	636271	247655	3010.25	2048.04	2051.49	800.102
134340	4578.5	6782.33	6086.43	7286.82	7506.8	5682.98	4299.31	5090.17	5112.34	4853.76	4980.85	4392.72	5114.81	6416.15	5551.5	5478.88	611198	247694	6517.74	5788.29	5059.87	4074.42
138922	6167.88	9105.03	12465.2	10628	7039.47	9416.99	3443.96	7993.24	7474.98	4992.02	6984.49	5519.67	8577.83	8732.66	7933.22	7125.71	248375	248375	21581.6	25155.7	23662.7	29342.6
65690	1873.47	2843.54	3095.89	3024.56	2412.25	2354.73	3161.31	3433	1377.09	904.671	761.272	914.011	1743.4	1527.03	1008.2	950.294	251636	251636	1381.66	6785.1	9685.14	6175.94
191413	23019.3	24988.9	41724.5	22151.6	24540.4	11737.1	12831.2	19825.7	11940.9	12718	20844.1	17393.9	68732.3	48272.7	168588	173961	253472	253472	2583.32	11667.4	7640.15	7669.85
191227	3873.58	6361.29	9900.27	7036.94	4203.62	5046.32	3744.17	4648.93	4790.73	4270.28	4493.25	4742.54	4054.48	4962.59	2408.22	2301.38	645614	254988	12583.6	11902.5	15131.2	14530
194752	23399.8	55864.7	82321.4	52062.8	68479.7	125420	56259.8	150943	123042	90844.2	140922	126562	9276.54	18102.4	1011.05	1129.78	256071	256071	24501	200.334	258.837	247.714
222394	1383.99	1793.21	1730.79	1707.53	1197.63	1869.01	1946.13	1656.02	1456.37	1303.88	980.425	1378.59	3042.66	2123.03	914.971	791.259	256137	256137	221.087	84.8668	220.154	102.213
77363	41167.4	14162.8	13813.4	13036.7	12583	15828.3	9992.18	13576.5	20999.4	22366.2	26142.7	29499.5	39773.1	40545	37229.8	38728.9	291064	291064	6988.38	3071.74	2451.97	3600.44
192128	18198.2	19614.6	29316.2	18189.6	16874.5	27617.8	17098.6	26109.7	7481.72	9063.49	11602.3	10897.1	12484.6	15035.2	3953.59	3864.95	291195	291195	19879.5	13838.2	18693.8	16039.2
151116	6802.97	3262.9	53635.9	2860.86	52287.1	128106	21619.4	63602.2	2802.89	2497.43	19820.9	2321.84	1221.74	1130.9	1285.11	1140.83	706942	291410	31318.1	14711.9	16779.9	14365.7
192853	1091.59	6642.09	10540.1	6618.59	18473.8	18115.9	18536.9	18075.5	2145.07	4482.59	3468.36	3591.89	529.233	1304.29	944.366	1237.12	706942	291410	31318.1	14711.9	16779.9	14365.7
192853	1091.59	6642.09	10540.1	6618.59	18473.8	18115.9	18536.9	18075.5	2145.07	4482.59	3468.36	3591.89	529.233	1304.29	944.366	1237.12	706942	291410	31318.1	14711.9	16779.9	14365.7
133203	2315.67	2938.08	3528.01	3034.82	6008.42	8487.59	4828.29	6812.78	3392.2	3406.42	4137.85	3462.3	6276.54	6878	2844.28	2728.88	291579	291579	10833.2	8373.26	11032.3	12522
190782	23025.3	17005.1	42566.5	17775.2	16031.1	44143.6	8838.88	23364.2	5943.2	7056.52	9425.08	13275.7	3488.35	5663.76	4320.36	4001.61	293441	293441	10829.3	18286.8	21209	17991.9
189765	18126.7	38017	47220.8	38162.8	23916.7	41310	17838.4	26853.6	20400.3	18211.6	27248.2	22397.5	2331.07	3605.76	3193.37	2878.16	293971	293971	23826	31473.7	32542.3	33614.4
138631	78392.6	103912	149025	117732	95655.8	108989	73064.8	116332	101616	92016.5	90616.9	118578	22484.4	31196.1	14530.2	14990.7	295504	295504	19591.6	27099.3	26531.8	28634.6
136252	4437.64	5184.01	5493.11	5369.18	4824.22	5805.83	3813.52	4855.25	8619.7	7295.68	6512.92	7278.47	7901.91	6542.23	3839.66	3495.84	296245	296245	2483.66	3354.3	3128.26	4488.19
192811	3718.89	11823.6	42603.1	11228.8	3046.61	2633.59	3457.04	4133.42	4726.45	5206.04	6176.64	9143.64	1100.83	1178.2	965.832	1116.55	693318	296363	4989.99	9236.13	8948.88	8210.42
192815	6042	2978.46	2738.74	2994.42	1900.87	2557.44	3320.17	3007.57	5285.59	4712.43	5514.09	5241.64	6713.08	5922.72	6369.14	6394.89	693318	296363	4989.99	9236.13	8948.88	8210.42
134738	2758.21	2531.98	1687.67	2470.22	1580.82	1587.52	635	1029.1	2598.07	3432.02	3462.84	2890.8	7907.61	7127.59	8740.03	9192.77	297216	297216	5522.09	12870.5	12069.1	12693.8
194501	15768.3	27760.2	34325.5	28345.6	23892.8	33832.4	26293.4	37838.4	26592.5	25520.9	22582.7	26835	6047.49	7387.7	7375.9	8744.47	661891	299612	6427.93	14505.4	10131.5	7790.94
189619	11538.8	20599.4	29769.8	24530.5	20900.4	25697.8	9207.95	20446.2	38760.5	24139	30658.4	25507.4	11422.9	12351.3	9763.49	10372.8	700163	300664	15134	15112.6	15100.9	10967.2
133137	4629.8	6183.75	5101.13	6384.88	2221.95	2397.24	2739.29	3163.11	7168.57	6318.51	6247.09	7390.86	6368.7	6064.6	11314.8	12272.4	300776	300776	24652.8	30829.6	25511.1	25627.6
197644	532.026	1104.31	1667.03	1140.82	15854.4	12951.8	8608.81	4638.31	1865.68	1367.55	866.536	1454.02	256.079	202.156	178.402	193.716	700309	300822	1885.16	2886.72	4439.02	5422.33
185916	901.274	1587.12	1913.64	1488.76	6876.34	6595.29	5911.54	4087.12	1647.12	1427.83	1296.65	1280.43	898.012	691.96	316.871	408.596	303596	303596	624.335	2052.95	2841.27	2302.21
192128	18198.2	19614.6	29316.2	18189.6	16874.5	27617.8	17098.6	26109.7	7481.72	9063.49	11602.3	10897.1	12484.6	15035.2	3953.59	3864.95	303855	303855	24927.6	18441.9	22535.1	24544.5
222809	4900.2	10162.2	13557	8987.58	9202.21	13786.9	8587.7	14807	4118.87	4211.6	4117.82	5486.91	3117.81	3769.89	1479.09	1473.7	305339	305339	10514.3	12406.6	15128.4	15354.1
190400	181.476	1133.73	1476.83	1147.62	7758.35	7322.54	7090.68	5078.49	3723.26	4275.28	3857.12	3845.76	256.773	253.03	224.363	232.426	306098	306098	6339.58	3744.86	3842.14	5486.07
120329	4481.99	6489.47	15877.7	5946.81	3449.78	8143.8	4069.59	5687.91	5714.18	5600.21	6476.33	6772.3	5237.97	4090.91	7094	6607.74	306794	306794	8804.47	6049	8644.66	5884.08
224408	1166.33	3094.24	4522.52	3021.79	2103.55	3059.51	3322.1	4998.6	7343.12	6564.99	12176.9	9177.99	1784.86	2427.28	4400.79	4069.82	452259	306995	1462.52	752.934	360.779	981.537
224408	1166.33	3094.24	4522.52	3021.79	2103.55	3059.51	3322.1	4998.6	7343.12	6564.99	12176.9	9177.99	1784.86	2427.28	4400.79	4069.82	452259	306995	1462.52	752.934	360.779	981.537
184646	4434.4	8226.93	9466.38	9036.82	8143.84	10166.7	6375.5	6839.04	4951.9	3040.35	4215.02	3909.41	2771.77	3418.33	1525.48	1366.38	312018	312018	4612.63	9920.92	11045.9	11616.8
203925	17311.2	8354.2	6153.89	8351.7	5644.63	4997.39	11649.6	6805.7	12002.7	8701.11	10112.9	7875.87	6556.11	3042.98	23843.9	13385.2	612804	313859	10485.3	9993.94	8509.23	10439.1
190736	6747.78	20473.5	32107.5	20939	20134.7	36448	3992.93	28136.6	10620.7	6890.64	13108	9302.14	879.147	1272.38	1629.29	2098.39	315910	315910	2608.05	6368.01	7644.44	6412.31
138513	8805.54	16917.3	7974.03	17075.7	3515.25	3754.23	2919.88	4561.51	6312.47	6373.86	10807	6303.99	11294.3	9043.21	4429.98	4733	317084	317084	7727.88	10446.7	9326.38	10334.5
138631	78392.6	103912	149025	117732	95655.8	108989	73064.8	116332	101616	92016.5	90616.9	118578	22484.4	31196.1	14530.2	14990.7	318873	318873	24507.9	21319.1	20768.6	23773.3
194643	19821.9	35988.3	57622.2	35933.6	29107.8	47953.7	21013.7	41149.5	22795	21916	25683.8	24643.9	7173.98	11363	4571.74	4953.6	320024	320024	7390.57	12568.8	12878.7	13209.9
187815	12102.1	17577.4	24431	16955	17635.2	19409.6	12652	16865.6	5079.86	7104.15	6860.26	7927.43	29561.9	31191.5	5887.77	6075.34	326114	326114	44824.4	44259.5	42174.8	43762.8
194338	2246.59	3853.59	4297.17	3962.62	6812.84	8856.94	14460.4	6967.33	1935.32	1583.74	1579.74	2034	2454.9	2997.33	2704.51	2541.74	331398	331398	24498.2	37133.5	42061.1	39584.4
61246	4.3	4.958	6.335	4.031	9.418	9.934	5.719	5.73	8.128	7.44	8.83	6.704	5.491	4.012	5.225	5.398	484760	333964	13211.9	615.332	1052.51	952.363
186852	4915.64	12587.9	11309.4	12775.4	9096.42	9671.44	13511.8	8685.96	6609.55	3977.51	3754.04	4869.46	3382.63	4628.79	1671.93	1215.87	436071	L.bicolor genome v2 new gene model
191413	23019.3	24988.9	41724.5	22151.6	24540.4	11737.1	12831.2	19825.7	11940.9	12718	20844.1	17393.9	68732.3	48272.7	168588	173961	661380	L.bicolor genome v2 new gene model
191413	23019.3	24988.9	41724.5	22151.6	24540.4	11737.1	12831.2	19825.7	11940.9	12718	20844.1	17393.9	68732.3	48272.7	168588	173961	701217	L.bicolor genome v2 new gene model
116105	4657.01	2387.44	1727.63	2160.91	3163.59	2865.34	1589.14	2607.46	9297.58	10698.9	11850.1	12262.7	2613.47	3126.34	8969.08	9958.18	387122	NA
182243	7307.61	12245.4	14128.7	12081.3	9367.61	11476.9	9522	10945.7	4039.09	4344.28	3904.63	5758.21	5726.11	6758.13	3934.86	3601.25	379493	NA
182243	7307.61	12245.4	14128.7	12081.3	9367.61	11476.9	9522	10945.7	4039.09	4344.28	3904.63	5758.21	5726.11	6758.13	3934.86	3601.25	573856	NA
189140	8006.65	14884.3	19018.4	15555.5	13186.2	14439.9	7477.93	17951.2	7726.24	7432.01	6993.65	9522.13	7241.09	10332.7	4543.22	4252.93	387516	NA
189950	2527.89	4631.71	6075.29	5307.98	4008.73	4794.1	2956.52	5638.6	2292.67	1545.4	3568.14	2251.53	2831.03	3643.63	4562.12	4157.43	301694	NA
191352	8868.58	7737.67	11398	8153.93	9020.27	6451.1	3758.41	7181.23	6513.55	4747.23	5136.82	5321.88	11437.5	23270.6	6729.56	5749.48	297266	NA
193820	3068.13	1587.38	2768.23	1815.8	5798.08	13349.7	3032.74	5623.9	965.417	696.629	1370.97	527.494	472.41	806.506	1576.68	1318.03	188370	NA
70190	127056	126933	144724	129048	2081.78	3103.16	2071.26	4463.08	2368.44	2367.39	2025.17	2541.94	854.163	822.719	1769.74	1824.5	no homolog
120744	953.956	2034.73	2695.62	1939.59	2371.39	2119.83	7545.73	4442.08	1239.79	1264.14	1272.38	1107.13	273.449	312.457	434.674	487.986	no homolog
178863	180.971	71.145	190.325	87.903	385.323	332.683	117.926	383.252	256.645	115.064	655.095	137.764	217.599	462.053	309.876	323.845	no homolog
182285	729.155	1692.4	1927.52	1786.62	6245.53	5754.15	11284.9	5688.68	456.157	435.843	322.141	294.52	222.496	200.475	216.255	193.41	no homolog
182285	729.155	1692.4	1927.52	1786.62	6245.53	5754.15	11284.9	5688.68	456.157	435.843	322.141	294.52	222.496	200.475	216.255	193.41	no homolog
187049	476.864	1156.71	1512	1338.69	401.502	329.287	779.009	576.23	405.945	458.584	368.439	460.414	969.034	872.403	1127.43	971.02	no homolog
187049	476.864	1156.71	1512	1338.69	401.502	329.287	779.009	576.23	405.945	458.584	368.439	460.414	969.034	872.403	1127.43	971.02	no homolog
191066	13824.9	3796.98	4050.47	3685.46	137647	169476	181281	70402.8	76512.3	57641.1	49133.5	64031	80538.5	29037.3	41264.3	43026.1	no homolog
191181	9483.71	19341.9	22737	21420.6	17970.3	18006.8	20839.7	25871.6	9748	9842.58	7350.72	10060.7	10550	10705.1	2143.6	1898.8	no homolog
192813	5919.4	7140.22	11113.1	7064.05	3654.13	2237.51	4315.76	2501.12	8497.63	10893.5	10239	13882.4	246.87	309.836	754.015	946.161	no homolog
192814	3215.17	4046.94	7440.84	3636.79	1543.45	1343.06	2535.67	1304.33	3578.37	5393.17	6064.09	9690.43	57.887	53.367	137.265	155.82	no homolog
193101	941.442	988.21	1007.97	1118.14	1557.26	2094.56	19779.8	8854.7	1368.71	905.462	896.973	945.485	2599.44	1894.76	1768.68	1612.84	no homolog
193249	11977	19276.2	13114.2	21231.5	25298.9	22494.8	47578.7	28927.8	2301.66	2389.75	1730.98	2332.98	3608.66	3690.25	1125.56	1124.01	no homolog
193475	5469.97	8962.32	9050.01	9530.96	12011.8	11198.4	12805.9	11182.2	5116.86	4550.07	3683.07	4177.34	2988.3	2718.15	1493.73	1340.84	no homolog
194099	263.282	143.008	106.674	153.661	16120	24166.7	43510.9	16100.1	1866.51	1260.53	1524.49	1724.94	112.34	152.556	296.814	264.802	no homolog
194630	1822.1	1248.52	1157.57	1438.25	48584.4	29251.1	3379.63	12953.5	1199.88	1073.51	902.335	1153.76	1416.58	1543.44	1421.39	1390.98	no homolog
