# Supplementary material for: Carbohydrate utilization and metabolism is highly differentiated in Agaricus bisporus
Source: BMC Genomics. 2013 Sep 30;14:663. doi: 10.1186/1471-2164-14-663 (PMC3852267; doi:10.1186/1471-2164-14-663)
Supplement: Additional file 5 — Expression of genes encoding putative fungal and plant polysaccharide modifying enzymes. Putative functions are based on CAZy family assignment and homology to characterised enzymes. The activity on plant of fungal polysaccharides is putative and not always supported biochemically. The expression levels are the average of 4 biological replicates. [file 1471-2164-14-663-S5.xls]

## Sheet: expression data
Additional file 5. Expression of genes encoding putative fungal and plant olysaccharide modifying enzymes.
Putative functions are based on CAZy family assignment and homology to characterised enzymes.
The activity on plant of fungal polysaccharides is putative and not always supported biochemically.
The expression levels are the average of 4 biological replicates.
Protein_ID	CAZy family	Putative function	Possibly active on poly-saccharides from	average casing layer	average compost	average culture	average fruiting body	ratio casing layer/ culture	ratio compost/ culture	ratio fruiting body/ culture
196213	CE1-CBM1	acetyl xylan esterase	plant	353	17166	250	843	1.412	68.785	3.379
113763	CE1	acetyl xylan esterase	plant	5852	11744	3846	6640	1.52158	3.054	1.727
228408	CE4	acetyl xylan esterase / chitin acetyl esterase	plant & fungi	684	2427	1322	144	0.517398	1.835	0.109
219773	CE4	acetyl xylan esterase / chitin acetyl esterase	plant & fungi	12	21	31	234	0.387097	0.665	7.481
213401	CE4	acetyl xylan esterase / chitin acetyl esterase	plant & fungi	183	3045	850	292	0.215294	3.583	0.343
212813	CE4	acetyl xylan esterase / chitin acetyl esterase	plant & fungi	26	26	30	205	0.866667	0.867	6.815
195080	CE4	acetyl xylan esterase / chitin acetyl esterase	plant & fungi	478	99	2947	977	0.162199	0.033	0.332
194656	CE4	acetyl xylan esterase / chitin acetyl esterase	plant & fungi	8277	6874	9432	44	0.877545	0.729	0.005
193192	CE4	acetyl xylan esterase / chitin acetyl esterase	plant & fungi	1411	2747	2066	3216	0.682962	1.33	1.557
193101	CE4	acetyl xylan esterase / chitin acetyl esterase	plant & fungi	1012	4889	1013	1936	0.999013	4.828	1.912
180621	CE4	acetyl xylan esterase / chitin acetyl esterase	plant & fungi	120	106	1657	114	0.07242	0.064	0.069
135047	CE4	acetyl xylan esterase / chitin acetyl esterase	plant & fungi	11536	7811	27570	490	0.418426	0.283	0.018
114473	CE4	acetyl xylan esterase / chitin acetyl esterase	plant & fungi	2076	3243	3483	7125	0.596038	0.931	2.046
194321	CE5	acetyl xylan esterase	plant	194	14419	127	516	1.52756	113.849	4.071
190202	CE5	acetyl xylan esterase	plant	241	63346	44	9	5.47727	1447.25	0.2
190200	CE5	acetyl xylan esterase	plant	5	9887	8	6	0.625	1277.22	0.812
183005	CE5	acetyl xylan esterase	plant	93	77730	126	35	0.738095	617.986	0.276
176382	CE5	acetyl xylan esterase	plant	5	8	6	6	0.833333	1.373	1.04
136707	CE5-CBM1	acetyl xylan esterase	plant	297	8054	262	534	1.13359	30.742	2.039
179502	CE8	pectin methyl esterase	plant	432	4448	194	138	2.2268	22.908	0.709
151878	CE8	pectin methyl esterase	plant	103	1210	16	77	6.4375	76.858	4.866
185538	CE9	N-acetylglucosamine 6-phosphate deacetylase	fungi	7606	8305	3294	1159	2.30905	2.521	0.352
132820	CE12	rhamnogalacturonan acetylesterase	plant	611	5997	1029	4034	0.59378	5.826	3.918
132820	CE12	rhamnogalacturonan acetylesterase	plant	611	5997	1029	4034	0.59378	5.826	3.918
62194	CE12	rhamnogalacturonan acetylesterase	plant	407	2339	270	123	1.50741	8.663	0.457
209748	CBM1-CE15	glucuronoyl esterase	plant	280	14774	121	244	2.31405	122.098	2.013
196115	CE16	acetylesterase		838	2088	1015	475	0.825616	2.056	0.468
192194	CBM1-CE16	acetylesterase		231	8912	232	714	0.99569	38.35	3.072
192139	CE16	acetylesterase		12	2231	89	10	0.134831	25.134	0.11
179406	CE16	acetylesterase		147	10087	127	96	1.15748	79.676	0.758
179405	CE16	acetylesterase		1172	589	118	83	9.9322	4.978	0.702
144260	CE16	acetylesterase		42	61	13	18	3.23077	4.537	1.364
139121	CE16	acetylesterase		1561	6417	2383	811	0.655057	2.693	0.34
120609	CE16	acetylesterase		101	90	53	33	1.90566	1.71	0.626
119614	CE16	acetylesterase		115	255	141	113	0.815603	1.808	0.802
115896	CE16	acetylesterase		2711	377	992	537	2.73286	0.38	0.542
75132	CE16	acetylesterase		277	148	75	138	3.69333	1.973	1.836
194858	CBM1	cellulose binding	plant	58	2089	30	107	1.93333	68.774	3.507
136031	CBM12	chitin binding	fungi	214098	103017	77138	110050	2.77552	1.335	1.427
195570	CBM13	various	plant & fungi	153810	103292	28559	2582	5.38569	3.617	0.09
194010	CBM13-CBM13	various	plant & fungi	1641	15550	4784	119	0.343018	3.25	0.025
193505	CBM13	various	plant & fungi	980	13074	22182	4191	0.04418	0.589	0.189
191092	CBM13	various	plant & fungi	126	4924	7259	1447	0.0173578	0.678	0.199
191032	CBM13	various	plant & fungi	9009	5244	13575	10022	0.663646	0.386	0.738
181849	CBM13	various	plant & fungi	822	528	1621	2163	0.507094	0.326	1.335
115967	CBM13	various	plant & fungi	252	4105	12327	636	0.0204429	0.333	0.052
72973	CBM13	various	plant & fungi	4375	36541	13505	638	0.323954	2.706	0.047
176882	CBM21	starch binding	plant	268	1180	150	171	1.78667	7.86	1.14
175584	CBM21	starch binding	plant	1276	732	821	340	1.5542	0.891	0.414
186685	CBM48	glycogen binding	fungi	4749	5149	2707	2792	1.75434	1.902	1.031
175659	CBM50	chitin binding	fungi	6071	5266	4803	10390	1.264	1.096	2.163
193558	EXPN			3450	9789	5376	1535	0.641741	1.821	0.285
190774	EXPN			57	316	47	175	1.21277	6.664	3.698
190773	EXPN			1853	2279	2663	3290	0.695832	0.856	1.235
190771	EXPN			167	190	652	543	0.256135	0.291	0.832
184510	EXPN			1394	921	1164	1635	1.19759	0.791	1.405
133890	EXPN			25286	25108	16907	116526	1.49559	1.485	6.892
133064	EXPN			624	1149	769	2849	0.811443	1.494	3.706
194744	GH1	various	plant & fungi	108	10389	98	613	1.10204	106.393	6.275
202715	GH2	various	plant & fungi	233	3037	86	371	2.7093	35.167	4.297
188899	GH2	various	plant & fungi	1121	10087	312	435	3.59295	32.346	1.395
219902	GH3	various	plant & fungi	1395	29848	383	1869	3.6423	77.912	4.878
217305	GH3	various	plant & fungi	8316	3502	626	1137	13.2843	5.593	1.816
213076	GH3	various	plant & fungi	595	5746	450	773	1.32222	12.781	1.72
199975	GH3	various	plant & fungi	3163	12008	1053	2940	3.0038	11.4	2.792
195052	GH3	various	plant & fungi	7692	8357	9832	12173	0.782343	0.85	1.238
177002	GH3	various	plant & fungi	220	15000	568	180	0.387324	26.412	0.316
138785	GH3	various	plant & fungi	19	88	15	10	1.26667	5.949	0.658
67675	GH3	various	plant & fungi	307	481	183	400	1.6776	2.626	2.185
229390	GH5	various	plant & fungi	4694	50706	1124	971	4.17616	45.129	0.864
205540	GH5	various	plant & fungi	5651	17402	23306	962	0.24247	0.747	0.041
205367	GH5	various	plant & fungi	1431	1410	1509	784	0.94831	0.934	0.52
205212	GH5	various	plant & fungi	12232	14766	12494	2042	0.97903	1.182	0.163
200333	GH5	various	plant & fungi	569	521	677	1198	0.840473	0.77	1.77
198709	GH5	various	plant & fungi	491	486	431	622	1.13921	1.128	1.445
196962	GH5	various	plant & fungi	3205	11723	1768	8913	1.81278	6.629	5.04
194782	GH5	various	plant & fungi	1992	1800	1787	3218	1.11472	1.007	1.801
194478	CBM1-GH5	various	plant & fungi	354	15454	270	390	1.31111	57.333	1.447
192849	GH5	various	plant & fungi	188	34480	131	179	1.43511	262.612	1.366
192609	CBM1-GH5	various	plant & fungi	583	26379	678	440	0.859882	38.89	0.649
191420	CBM1-GH5	various	plant & fungi	365	25908	267	476	1.36704	96.929	1.781
190490	GH5	various	plant & fungi	6645	15089	18603	3857	0.3572	0.811	0.207
189449	GH5	various	plant & fungi	25164	4272	22195	82374	1.13377	0.192	3.711
189329	CBM1-GH5	various	plant & fungi	357	22438	366	413	0.97541	61.262	1.128
188761	GH5	various	plant & fungi	2822	3880	612	3428	4.61111	6.341	5.603
188502	GH5	various	plant & fungi	3517	5042	7269	10629	0.483835	0.694	1.462
184098	GH5	various	plant & fungi	2134	1748	3843	1871	0.555295	0.455	0.487
72051	GH5	various	plant & fungi	1260	1228	1272	8457	0.990566	0.966	6.651
63154	GH5	various	plant & fungi	1419	2180	1227	3558	1.15648	1.777	2.9
190390	CBM1-GH6	endoglucanase/cellobiohydrolase	plant	109	34273	51	176	2.13725	672.216	3.46
194521	GH7-CBM1	cellobiohydrolase	plant	3694	214989	1681	1981	2.1975	127.901	1.178
150171	GH9	various	plant	726	349	346	847	2.09827	1.009	2.447
191440	GH10	endo-1,4-β-xylanase	plant	1029	18571	363	545	2.83471	51.199	1.503
133541	CBM1-GH10	endo-1,4-β-xylanase	plant	751	87557	490	782	1.53265	178.739	1.597
184682	GH105	unsaturated rhamnogalacturonyl hydrolase	plant	152	1339	167	9	0.91018	8.005	0.055
146117	GH105	unsaturated rhamnogalacturonyl hydrolase	plant	129	14776	18	39	7.16667	836.157	2.22
196181	GH11	endo-1,4-β-xylanase	plant	58	55831	84	151	0.690476	668.225	1.803
79647	GH11-CBM1-UNK	endo-1,4-β-xylanase	plant	290	18762	140	170	2.07143	133.984	1.211
121650	GH115	α-glucuronidase	plant	844	13396	606	937	1.39274	22.109	1.546
121649	GH115	α-glucuronidase	plant	516	12627	378	904	1.36508	33.434	2.394
227728	GH12	xyloglucan endoglucanase	plant	30	46743	35	50	0.857143	1343.04	1.443
194280	GH12	xyloglucan endoglucanase	plant	204	19348	14	74	14.5714	1370.85	5.208
199342	GH13-GT5	α-glucosidase/α-xylosidase	plant	2199	3229	3103	5610	0.708669	1.041	1.808
211997	CBM48-GH13	α-glucosidase/α-xylosidase	plant	4044	4095	2291	4666	1.76517	1.788	2.037
211295	GH13	α-glucosidase/α-xylosidase	plant	630	21755	91	11	6.92308	238.071	0.123
206172	GH13	α-glucosidase/α-xylosidase	plant	2366	3269	2362	1076	1.00169	1.384	0.455
184188	GH13	α-glucosidase/α-xylosidase	plant	462	341	383	1673	1.20627	0.891	4.372
134077	GH13	α-glucosidase/α-xylosidase	plant	15746	9065	930	35844	16.9312	9.748	38.544
122287	GH13	α-glucosidase/α-xylosidase	plant	4129	5602	2271	1003	1.81814	2.467	0.442
192455	GH15-CBM20	glucoamylase	plant	22568	14323	3915	89738	5.7645	3.659	22.922
181791	GH15	glucoamylase	plant	3330	2634	4160	1413	0.800481	0.633	0.34
227064	GH16	endo-1,3-β-glucanase/endo-1,3(4)-β-glucanase	plant & fungi	310	149	1445	2690	0.214533	0.103	1.861
214993	GH16	endo-1,3-β-glucanase/endo-1,3(4)-β-glucanase	plant & fungi	2398	3598	1489	7927	1.61048	2.417	5.324
213201	GH16	endo-1,3-β-glucanase/endo-1,3(4)-β-glucanase	plant & fungi	231	138	100	1755	2.31	1.374	17.505
212066	GH16	endo-1,3-β-glucanase/endo-1,3(4)-β-glucanase	plant & fungi	943	706	310	1007	3.04194	2.275	3.247
211022	GH16	endo-1,3-β-glucanase/endo-1,3(4)-β-glucanase	plant & fungi	46	80	14	553	3.28571	5.793	39.895
209312	GH16	endo-1,3-β-glucanase/endo-1,3(4)-β-glucanase	plant & fungi	490	438	243	404	2.01646	1.804	1.663
204568	GH16	endo-1,3-β-glucanase/endo-1,3(4)-β-glucanase	plant & fungi	549	467	679	654	0.808542	0.688	0.963
195916	GH16	endo-1,3-β-glucanase/endo-1,3(4)-β-glucanase	plant & fungi	1386	93918	175	113	7.92	536.275	0.643
194618	GH16	endo-1,3-β-glucanase/endo-1,3(4)-β-glucanase	plant & fungi	358	44006	246	698	1.45528	178.85	2.837
194297	GH16	endo-1,3-β-glucanase/endo-1,3(4)-β-glucanase	plant & fungi	14808	38738	9812	1015	1.50917	3.948	0.103
194108	CBM18-GH16	endo-1,3-β-glucanase/endo-1,3(4)-β-glucanase	plant & fungi	1993	5230	1685	1593	1.18279	3.104	0.945
193780	GH16	endo-1,3-β-glucanase/endo-1,3(4)-β-glucanase	plant & fungi	8186	5707	6749	6411	1.21292	0.846	0.95
193239	GH16	endo-1,3-β-glucanase/endo-1,3(4)-β-glucanase	plant & fungi	1311	1770	5672	1340	0.231135	0.312	0.236
189861	GH16	endo-1,3-β-glucanase/endo-1,3(4)-β-glucanase	plant & fungi	6528	4868	3369	6030	1.93767	1.445	1.79
189830	GH16	endo-1,3-β-glucanase/endo-1,3(4)-β-glucanase	plant & fungi	7947	6141	4030	6784	1.97196	1.524	1.683
188626	GH16	endo-1,3-β-glucanase/endo-1,3(4)-β-glucanase	plant & fungi	2365	667	369	19632	6.40921	1.804	53.147
187009	GH16	endo-1,3-β-glucanase/endo-1,3(4)-β-glucanase	plant & fungi	3433	3139	1826	2193	1.88007	1.719	1.201
180963	GH16	endo-1,3-β-glucanase/endo-1,3(4)-β-glucanase	plant & fungi	1717	2459	4547	2077	0.377612	0.541	0.457
178839	GH16	endo-1,3-β-glucanase/endo-1,3(4)-β-glucanase	plant & fungi	577	848	3913	305	0.147457	0.217	0.078
139213	GH16	endo-1,3-β-glucanase/endo-1,3(4)-β-glucanase	plant & fungi	9302	10466	914	18741	10.1772	11.453	20.509
114788	GH16	endo-1,3-β-glucanase/endo-1,3(4)-β-glucanase	plant & fungi	6617	5434	1082	18729	6.11553	5.025	17.317
114113	GH16	endo-1,3-β-glucanase/endo-1,3(4)-β-glucanase	plant & fungi	4123	3387	11474	4105	0.359334	0.295	0.358
79454	GH16	endo-1,3-β-glucanase/endo-1,3(4)-β-glucanase	plant & fungi	13944	47034	3711	25617	3.75748	12.674	6.903
79330	GH16	endo-1,3-β-glucanase/endo-1,3(4)-β-glucanase	plant & fungi	2076	2845	4402	2598	0.471604	0.646	0.59
215729	GH17	glucan endo-1,3-β-glucosidase	fungi	924	803	648	58	1.42593	1.238	0.09
192751	GH17	glucan endo-1,3-β-glucosidase	fungi	6291	7664	6323	688	0.994939	1.212	0.109
191760	GH17	glucan endo-1,3-β-glucosidase	fungi	18274	15452	19995	18327	0.913928	0.773	0.917
191083	GH17	glucan endo-1,3-β-glucosidase	fungi	7911	1732	3060	57609	2.58529	0.566	18.826
190276	GH17	glucan endo-1,3-β-glucosidase	fungi	1091	37899	94518	736	0.0115428	0.401	0.008
65886	GH17	glucan endo-1,3-β-glucosidase	fungi	1099	561	806	3818	1.36352	0.696	4.737
227531	GH18	chitinase	fungi	2030	2306	3383	4077	0.600059	0.681	1.205
227191	GH18	chitinase	fungi	1028	2599	709	721	1.44993	3.668	1.018
215236	GH18-CBM5	chitinase	fungi	4310	13423	458	1339	9.41048	29.286	2.92
211936	GH18	chitinase	fungi	9957	26162	25820	17251	0.385631	1.013	0.668
208965	GH18	chitinase	fungi	4308	4944	4394	2233	0.980428	1.125	0.508
208788	GH18	chitinase	fungi	7078	4303	8752	27067	0.808729	0.492	3.093
203883	GH18	chitinase	fungi	371	353	492	841	0.754065	0.718	1.708
201136	GH18-CBM5	chitinase	fungi	1943	20005	1191	5012	1.6314	16.791	4.207
192626	GH18	chitinase	fungi	2180	2313	2900	2527	0.751724	0.798	0.871
188164	GH18-CBM5	chitinase	fungi	10259	8945	307	817	33.4169	29.169	2.664
178861	GH18	chitinase	fungi	151	61	95	107	1.58947	0.648	1.123
176198	GH18	chitinase	fungi	849	9679	830	424	1.02289	11.658	0.511
136775	GH18	chitinase	fungi	8663	51464	3686	2116	2.35024	13.963	0.574
193587	GH20	various	fungi	6314	10427	5312	8432	1.18863	1.963	1.587
188060	GH20	various	fungi	23	2160	8	15	2.875	276.831	1.981
186352	GH20	various	fungi	10825	24061	4698	12642	2.30417	5.121	2.691
152421	GH20	various	fungi	346	235	569	674	0.608084	0.413	1.183
204083	GH23	lysozyme	fungi	7513	7211	6530	5229	1.15054	1.104	0.801
59492	GH24	lysozyme	fungi	548	1628	3724	6	0.147154	0.437	0.002
208006	GH25	lysozyme	fungi	634	588	3403	169	0.186306	0.173	0.05
194129	GH25	lysozyme	fungi	1204	49413	4051	579	0.297211	12.197	0.143
120070	GH25	lysozyme	fungi	335	2368	288	406	1.16319	8.225	1.412
120008	GH25	lysozyme	fungi	5	963	23	9	0.217391	41.707	0.399
228269	GH27	α-galactosidase	plant	49262	11184	13917	7604	3.5397	0.804	0.546
194078	GH27	α-galactosidase	plant	37026	4385	10436	6162	3.54791	0.42	0.59
144304	GH27-CBM35	α-galactosidase	plant	80	4669	168	259	0.47619	27.727	1.536
70106	GH27	α-galactosidase	plant	3396	59817	419	4281	8.10501	142.608	10.205
229720	GH28	pectin hydrolase	plant	148	1796	210	137	0.704762	8.531	0.649
194942	GH28	pectin hydrolase	plant	1459	1986	478	910	3.0523	4.154	1.904
194941	GH28	pectin hydrolase	plant	6007	8956	1964	1840	3.05855	4.561	0.937
194940	GH28	pectin hydrolase	plant	1032	13906	151	150	6.83444	92.009	0.991
121792	GH28	pectin hydrolase	plant	1573	6975	1109	872	1.41839	6.292	0.786
118209	GH28	pectin hydrolase	plant	396	8492	442	310	0.895928	19.23	0.701
209111	GH29	α-L-fucosidase	plant	2385	43080	1087	836	2.19411	39.62	0.769
188016	GH30	various	plant	2244	6771	2259	748	0.99336	2.998	0.331
74074	GH30	various	plant	278	15	50	122	5.56	0.31	2.456
222103	GH31	α-glucosidase/α-xylosidase	plant	7296	5360	14969	13589	0.487407	0.358	0.908
190944	GH31	α-glucosidase/α-xylosidase	plant	2347	11686	2140	3043	1.09673	5.462	1.422
183688	GH31	α-glucosidase/α-xylosidase	plant	2793	19600	2789	3905	1.00143	7.027	1.4
183497	GH31	α-glucosidase/α-xylosidase	plant	445	6431	303	608	1.46865	21.226	2.007
75421	GH31	α-glucosidase/α-xylosidase	plant	673	1292	844	808	0.797393	1.531	0.957
64273	GH31	α-glucosidase/α-xylosidase	plant	908	9357	751	1380	1.20905	12.457	1.837
152299	GH35	β-galactosidase	plant	2467	11777	1424	2533	1.73244	8.269	1.779
206816	GH37	α,α-trehalase	fungi	866	1495	436	999	1.98624	3.428	2.289
134738	GH37	α,α-trehalase	fungi	2323	1132	3074	8203	0.755693	0.368	2.669
121861	GH38	α-mannosidase	plant & fungi	7158	5369	9066	11355	0.789543	0.592	1.252
224152	GH43	various	plant	763	46615	613	1031	1.2447	76.057	1.683
211524	GH43	various	plant	255	742	197	827	1.29442	3.763	4.194
208425	GH43	various	plant	1520	13105	217	300	7.00461	60.401	1.385
119499	GH43	various	plant	588	308	414	926	1.42029	0.743	2.235
64785	GH44-GT22	endoglucanase/xyloglucanase	plant	138	115	140	341	0.985714	0.819	2.437
222683	GH47	α-mannosidase	plant & fungi	3783	3826	4479	4757	0.844608	0.854	1.062
206040	GH47	α-mannosidase	plant & fungi	192	66	49	354	3.91837	1.334	7.177
194180	GH47	α-mannosidase	plant & fungi	1550	377	1439	871	1.07714	0.262	0.605
194179	GH47	α-mannosidase	plant & fungi	3849	12781	2121	2465	1.81471	6.025	1.162
184525	GH47	α-mannosidase	plant & fungi	551	596	617	1447	0.893031	0.967	2.347
181939	GH47	α-mannosidase	plant & fungi	1618	1794	1543	1440	1.04861	1.163	0.933
176302	GH47	α-mannosidase	plant & fungi	1847	1988	4731	3002	0.390404	0.42	0.635
194576	GH51	α-L-arabinofuranosidase	plant	77	28165	61	70	1.2623	464.339	1.148
225045	GH53	endo-β-1,4-galactanase	plant	2176	23516	1448	1834	1.50276	16.242	1.267
183321	GH55	endo-β-1,3-glucanase	fungi	5850	83158	1384	1575	4.22688	60.077	1.137
226235	GH61-CBM1	cellulose oxidase	plant	13	3206	5	9	2.6	631.883	1.816
204104	GH61	endoglucanase	plant	392	1282	871	758	0.450057	1.472	0.87
198453	GH61	endoglucanase	plant	55	3369	131	292	0.419847	25.792	2.239
196143	GH61	endoglucanase	plant	2630	2815	2591	4397	1.01505	1.086	1.697
194696	GH61	cellulose oxidase	plant	248	13510	28	81	8.85714	482.334	2.88
192993	GH61-CBM1	endoglucanase	plant	579	5547	147	109	3.93878	37.632	0.737
188473	GH61	endoglucanase	plant	39	43	31	164	1.25806	1.372	5.278
181656	GH61	endoglucanase	plant	1140	5759	5114	461	0.222917	1.126	0.09
137828	GH61	cellulose oxidase	plant	60	8494	109	442	0.550459	77.581	4.033
136180	GH61	cellulose oxidase	plant	64	1222	28	6238	2.28571	43.415	221.631
122757	GH61	cellulose oxidase	plant	51	9215	45	35	1.13333	202.843	0.761
217075	GH63	α-glucosidase	fungi	2877	1790	4328	4504	0.664741	0.414	1.041
210268	GH71	α-1,3-glucanase	fungi	1725	1490	430	4082	4.01163	3.463	9.485
206909	GH71	α-1,3-glucanase	fungi	382	768	510	365	0.74902	1.506	0.716
185654	GH71	α-1,3-glucanase	fungi	1447	777	1192	1485	1.21393	0.652	1.246
189849	GH72-CBM43	b-1,3-glucanosyltransglycosylase	fungi	10565	10480	15856	34151	0.666309	0.661	2.154
214617	GH74-CBM1	endoglucanase/xyloglucanase	plant	620	18092	375	506	1.65333	48.303	1.352
210102	GH78	α-L-rhamnosidase	plant	387	17845	194	275	1.99485	92.04	1.416
204168	GH78	α-L-rhamnosidase	plant	311	1814	221	330	1.40724	8.203	1.493
68812	GH78	α-L-rhamnosidase	plant	546	4076	341	528	1.60117	11.956	1.548
65577	GH78	α-L-rhamnosidase	plant	600	1347	253	742	2.37154	5.329	2.938
227554	GH79	β-glucuronidase	plant & fungi	7788	2271	1916	215	4.06472	1.185	0.112
210255	GH79	β-glucuronidase	plant & fungi	171	68	32	1144	5.34375	2.096	35.464
201919	GH79	β-glucuronidase	plant & fungi	44440	19373	13837	43299	3.21168	1.4	3.129
195117	GH79	β-glucuronidase	plant & fungi	3754	4761	6263	13707	0.599393	0.76	2.189
191333	GH79	β-glucuronidase	plant & fungi	1498	8914	679	901	2.20619	13.133	1.328
177042	GH79	β-glucuronidase	plant & fungi	7951	21229	8123	3427	0.978826	2.613	0.422
181728	GH85	endo-β-N-acetylglucosaminidase	fungi	3899	3081	1705	1372	2.2868	1.807	0.805
190841	GH88	d-4,5 unsaturated β-glucuronyl hydrolase	plant	22545	10682	2755	2748	8.1833	3.878	0.998
230096	GH92	α-mannosidase	plant & fungi	1114	7407	1771	2206	0.629023	4.181	1.245
203798	GH92	α-mannosidase	plant & fungi	2691	10412	3380	1152	0.796154	3.08	0.341
191588	GH92	α-mannosidase	plant & fungi	15248	10276	3929	13504	3.88089	2.615	3.437
123461	GH92	α-mannosidase	plant & fungi	1363	7656	638	791	2.13636	11.992	1.238
123443	GH92	α-mannosidase	plant & fungi	2207	2161	523	1208	4.21989	4.134	2.31
153780	GH95	α-fucosidase	plant	2429	3892	1229	1039	1.9764	3.168	0.846
182570	GT1	various	fungi	4760	2851	2870	8305	1.65854	0.993	2.893
148978	GT1	various	fungi	799	1317	523	623	1.52772	2.518	1.191
115698	GT1	various	fungi	130	106	71	194	1.83099	1.5	2.745
230160	GT2	various	fungi	1823	1282	1567	1401	1.16337	0.818	0.894
229633	GT2	various	fungi	135	156	256	655	0.527344	0.609	2.561
221343	GT2	various	fungi	1091	1768	1260	3688	0.865873	1.404	2.927
213484	GT2	various	fungi	1047	861	1198	5254	0.873957	0.719	4.384
212165	GT2	various	fungi	4826	3303	8358	19974	0.577411	0.395	2.39
203819	GT2	various	fungi	2653	494	3538	7070	0.749859	0.14	1.998
191834	GT2	various	fungi	11556	7902	17644	42322	0.654954	0.448	2.399
187535	GT2	various	fungi	2564	2056	3369	11152	0.761057	0.61	3.31
133530	GT2	various	fungi	1088	991	696	2328	1.56322	1.424	3.343
70879	GT2	various	fungi	1508	1002	3370	3162	0.447478	0.297	0.938
60607	GT2	various	fungi	22231	25374	14628	20687	1.51976	1.735	1.414
212415	GT3	glycogen synthase	fungi	7	8	6	7	1.16667	1.425	1.157
208693	GT4	various	fungi	1159	626	893	1239	1.29787	0.701	1.387
202169	GT4	various	fungi	1600	1877	3204	2567	0.499376	0.586	0.801
190782	GT4	various	fungi	23330	19552	8511	4299	2.74116	2.297	0.505
65105	GT4	various	fungi	3272	3970	2575	4275	1.27068	1.542	1.66
182070	GT8	various	fungi	640	719	458	4064	1.39738	1.571	8.879
115347	GT8	various	fungi	569	611	1162	684	0.489673	0.525	0.589
211452	GT15	GDP-Man: α-1,2-mannosyltransferase	fungi	1343	920	3157	5325	0.425404	0.291	1.687
190478	GT15	GDP-Man: α-1,2-mannosyltransferase	fungi	7117	5847	8178	22817	0.870262	0.715	2.79
183205	GT15	GDP-Man: α-1,2-mannosyltransferase	fungi	2741	2248	7262	1505	0.377444	0.31	0.207
192752	GT17	β-1,4-mannosyl-glycoprotein β-1,4-N-acetylglucosaminyltransferase	fungi	7861	6464	9289	13375	0.84627	0.696	1.44
121550	GT20	α,α-trehalose-phosphate synthase	fungi	4578	5522	4210	2748	1.08741	1.312	0.653
120329	GT20	α,α-trehalose-phosphate synthase	fungi	7239	5050	6121	5630	1.18265	0.825	0.92
66173	GT20	α,α-trehalose-phosphate synthase	fungi	4455	5579	4631	5913	0.961995	1.205	1.277
61534	GT21	UDP-Glc: ceramide β-glucosyltransferase	fungi	3106	1620	3925	3421	0.791338	0.413	0.872
213830	GT22	Dol-P-Man α-mannosyltransferase	fungi	1422	687	1925	2883	0.738701	0.357	1.497
184199	GT22	Dol-P-Man α-mannosyltransferase	fungi	1153	1152	1930	2356	0.597409	0.597	1.22
179844	GT24	UDP-Glc: glycoprotein α-glucosyltransferase	fungi	6151	4956	12768	13926	0.481751	0.388	1.091
182294	GT31	various	fungi	272	309	361	741	0.753463	0.857	2.053
142533	GT32	various	fungi	134	363	95	708	1.41053	3.803	7.42
197784	GT33	GDP-Man: chitobiosyldiphosphodolichol β-mannosyltransferase	fungi	2099	2266	3374	3252	0.62211	0.672	0.964
209178	GT35	glycogen or starch phosphorylase	fungi	3748	5860	1298	666	2.88752	4.514	0.513
205915	GT39	Dol-P-Man: protein αmannosyltransferase	fungi	5523	4178	8563	15075	0.644984	0.488	1.761
205019	GT39	Dol-P-Man: protein αmannosyltransferase	fungi	2686	3671	4808	5176	0.558652	0.763	1.077
67868	GT39	Dol-P-Man: protein αmannosyltransferase	fungi	451	358	376	1468	1.19947	0.954	3.908
226824	GT48	1,3-β-glucan synthase	fungi	6885	5491	5380	16795	1.27974	1.021	3.122
199445	GT48	1,3-β-glucan synthase	fungi	3995	3495	3731	8170	1.07076	0.937	2.19
204862	GT49	β-1,3-N-acetylglucosaminyltransferase	fungi	508	480	352	490	1.44318	1.362	1.39
199256	GT50	Dol-P-Man α-1,4-mannosyltransferase	fungi	1132	878	1673	1938	0.676629	0.525	1.158
206973	GT57	Dol-P-Glc: α-1,3-glucosyltransferase	fungi	701	721	919	1987	0.762786	0.785	2.162
202561	GT57	Dol-P-Glc: α-1,3-glucosyltransferase	fungi	810	538	1303	1818	0.621642	0.413	1.395
200258	GT58	various	fungi	432	452	199	690	2.17085	2.273	3.472
198194	GT59	Dol-P-Glc: Glc2Man9GlcNAc2-PP-Dol α-1,2-glucosyltransferase	fungi	2869	2455	6181	5345	0.464164	0.397	0.865
193103	GT66	Dol-PP-a-oligosaccharide: protein β-oligosaccharyltransferase	fungi	2868	4118	6852	4783	0.418564	0.601	0.698
209460	GT69	GDP-Man: α-1,3-mannosyltransferase	fungi	1135	936	1765	2012	0.643059	0.531	1.14
188826	GT69	GDP-Man: α-1,3-mannosyltransferase	fungi	3514	2667	5081	6320	0.691596	0.525	1.244
226352	GT90	UDP-Xyl: glucuronoxylomannan/galactoxylomannan β-1,2-xylosyltransferase	fungi	314	205	408	872	0.769608	0.501	2.136
210684	GT90	UDP-Xyl: glucuronoxylomannan/galactoxylomannan β-1,2-xylosyltransferase	fungi	1423	1678	1382	1680	1.02967	1.214	1.216
77669	GT90	UDP-Xyl: glucuronoxylomannan/galactoxylomannan β-1,2-xylosyltransferase	fungi	38	201	185	215	0.205405	1.087	1.166
176511	PL1	pectin lyase/pectate lyase	plant	562	13264	475	884	1.18316	27.909	1.86
139877	PL1	pectin lyase/pectate lyase	plant	1835	118069	995	2323	1.84422	118.693	2.335
195581	PL3	pectate lyase	plant	1155	57520	1027	1355	1.12463	56.021	1.319
72717	PL4	rhamnogalacturonan lyase	plant	388	39793	169	251	2.29586	235.711	1.487
214326	PL8	various		6799	6695	4030	2974	1.6871	1.661	0.738
210080	PL14	various		5262	6224	3921	56	1.342	1.587	0.014
203648	PL14	various		986	996	1858	295	0.530678	0.536	0.159
149045	PL14	various		5681	14032	7446	1000	0.76296	1.885	0.134
136144	PL14	various		1811	2089	2167	5555	0.835718	0.964	2.564
